# Supplementary material for: Development of a Multilayered Prognostic Model for Wilms’ Tumor Based on Characteristic Lymphocyte Genes
Source: Genet Res (Camb). 2025 Dec 18;2025:1964582. doi: 10.1155/genr/1964582 (PMC12721763; doi:10.1155/genr/1964582)
Supplement: Supplementary file 1 — Supporting Information Additional supporting information can be found online in the Supporting Information section. [file GENR-2025-1964582-s001.zip]

Archive with 2 entries (2 files):
- Supplementary Table 1.pdf
- supplementary table 2.docx
